# Supplementary material for: A Preliminary Validation of a New Surgical Procedure for the Treatment of Primary Bladder Neck Obstruction Using a Computational Modeling Approach
Source: Bioengineering (Basel). 2021 Jun 22;8(7):87. doi: 10.3390/bioengineering8070087 (PMC8301152; doi:10.3390/bioengineering8070087)
Supplement: Supplementary file 1 [file bioengineering-08-00087-s001.zip]

Archive with 1 entries (1 files):
- bioengineering-1118496-supplementary.mp4
